# Supplementary material for: The effect of employee mindfulness in the new media industry on innovative behavior: The chain mediating role of positive emotion and work engagement
Source: Front Psychol. 2022 Nov 14;13:976504. doi: 10.3389/fpsyg.2022.976504 (PMC9702532; doi:10.3389/fpsyg.2022.976504)
Supplement: Supplementary file 1 [file Table_1.XLSX]

## Sheet: Data
I find it difficult to stay focused on what's happening in the present.	It seems I am “running on automatic” without much awareness of what I’m doing.	I rush through activities without being really attentive to them.	I get so focused on the goal I want to achieve that I lose touch with what I am doing right now to get there.	I do jobs or tasks automatically, without being aware of what I’m doing.	I find myself listening to someone with one ear, doing something else at the same time.	I drive places on“automatic pilot”and then wonder why I went there.	I find myself doing things without paying attention.	I snack without being aware that I’m eating.	Interested	Excited	Determined	Enthusiastic	Proud	Alert	Inspired	Strong	Attentive	Active	At my work, I feel bursting with energy.	At my job, I feel strong and vigorous	When I get up in the morning, I feel like going to work	I am enthusiastic about my job	My job inspires me.	I am proud of the work that I do.	I feel happy when I am working intensely.	I am immersed in my work.	I get carried away when I am working.	Searches out new technologies, processes, techniques, and/or product ideas.	Generates creative ideas.	Promotes and champions ideas to others.	Investigates and secures funds needed to implement new ideas.	Develops adequate plans and schedules for the implementation of new ideas.	Is innovative.	Gender	Age	Marital status	Educational background	Years of working	Job title
3	4	5	5	5	3	5	4	4	4	4	4	4	4	4	4	4	4	4	4	4	4	4	4	4	4	4	4	4	4	4	4	4	4	2	3	1	4	5	1
5	5	5	5	5	5	5	5	5	5	5	5	5	5	5	5	5	5	5	4	4	4	4	4	4	4	4	4	4	4	4	4	4	4	2	2	2	4	5	4
4	5	4	3	4	1	4	3	5	4	4	4	4	3	4	4	5	3	5	4	4	1	4	4	5	4	3	3	4	4	4	4	4	3	1	2	2	4	2	4
4	2	4	4	4	4	2	4	4	4	3	4	3	3	3	3	4	3	3	4	3	3	3	3	4	3	4	4	3	3	3	4	3	2	2	1	2	3	1	1
3	4	4	4	4	4	4	4	4	4	4	4	4	4	4	4	4	4	4	4	4	4	4	4	4	4	4	4	4	4	4	4	4	4	1	2	1	4	1	3
2	4	3	4	4	2	4	4	4	4	4	4	4	4	4	4	4	4	4	4	4	3	4	4	4	4	4	3	4	4	4	4	4	4	1	2	2	3	3	2
3	4	4	3	4	4	3	3	3	4	3	3	4	3	4	3	3	3	3	4	4	3	3	3	3	3	3	3	4	4	4	4	4	4	1	2	2	4	2	2
4	4	4	4	4	4	4	3	4	4	4	4	4	4	4	4	4	4	4	4	4	3	4	4	4	4	4	4	3	4	4	4	4	3	1	5	1	4	5	4
4	4	4	4	4	4	4	4	4	4	4	3	3	4	3	4	3	3	4	4	3	4	3	3	3	4	3	2	3	4	4	4	4	3	2	4	1	3	5	3
4	4	5	5	5	4	5	4	5	3	3	4	2	4	4	4	4	4	4	4	4	2	4	4	4	4	4	4	4	4	4	4	4	4	2	2	2	4	2	1
3	5	5	2	5	5	3	5	5	3	5	5	4	3	4	2	5	4	3	4	5	4	4	4	4	5	5	5	4	4	4	4	4	4	1	4	1	2	5	4
4	4	4	4	4	4	4	3	4	4	4	4	4	4	4	4	4	4	4	4	4	4	4	4	4	4	4	4	4	4	4	4	4	4	2	1	2	3	1	1
2	5	4	4	4	4	4	3	5	3	4	4	4	2	4	2	4	4	4	3	3	3	2	4	3	3	4	4	5	5	5	5	5	5	2	2	1	3	4	3
3	3	3	3	3	3	3	3	3	4	4	4	4	3	3	3	3	3	3	4	4	4	4	4	4	4	4	4	3	3	3	3	3	3	2	1	2	4	1	1
3	3	3	2	1	4	3	3	4	4	3	3	2	3	3	3	3	3	2	4	3	2	3	4	4	5	4	4	4	3	3	2	3	2	2	1	2	4	1	1
5	4	3	2	3	2	4	4	4	4	4	4	4	4	3	4	4	4	4	4	4	4	4	4	4	4	4	5	4	4	4	5	5	4	2	1	2	4	1	1
2	4	3	3	4	4	3	3	4	3	2	3	2	3	2	3	2	3	2	3	2	3	2	3	2	3	2	3	3	3	2	2	3	2	2	1	2	4	1	1
2	4	4	4	4	4	2	3	5	4	4	5	5	4	4	5	4	3	5	4	4	2	3	3	4	2	3	3	4	4	4	4	4	4	1	1	2	4	1	1
2	4	4	4	4	4	3	3	3	3	3	3	4	3	3	4	4	3	3	4	4	4	4	4	4	3	3	4	4	4	3	4	4	3	2	1	2	4	2	1
4	4	4	2	4	2	2	2	4	4	4	4	4	4	4	4	4	4	4	2	4	2	4	4	4	4	2	4	4	4	4	4	4	4	2	1	2	3	1	1
2	4	4	4	4	2	4	4	4	4	4	4	3	3	4	3	4	4	4	4	4	2	2	3	3	2	2	2	3	3	4	4	4	3	2	1	2	4	1	1
3	5	5	4	5	2	3	2	5	4	4	4	3	4	4	4	4	4	4	4	4	2	3	3	3	3	5	4	2	4	4	4	4	5	2	1	2	3	1	2
3	4	5	4	5	4	4	5	4	4	4	4	4	3	3	4	4	3	3	4	4	4	4	4	4	4	4	3	3	4	4	5	5	3	2	1	2	3	1	1
2	2	2	2	3	2	2	2	2	4	4	4	4	3	3	4	3	3	3	4	3	4	4	4	3	4	5	5	4	3	5	5	4	3	2	1	2	4	1	1
4	4	5	4	4	4	5	4	5	4	4	4	3	3	3	3	3	4	4	4	4	4	4	3	4	3	4	4	4	4	5	4	4	4	2	2	1	4	5	3
3	3	1	3	1	3	1	1	3	3	3	5	3	4	5	5	4	4	3	3	4	4	4	4	4	4	5	4	3	3	4	4	4	4	2	1	2	4	1	1
3	2	5	2	3	4	5	5	5	3	2	4	4	4	4	4	3	4	4	4	4	4	4	3	4	4	4	4	4	4	4	4	4	4	2	4	1	3	5	1
4	4	4	4	4	4	4	4	4	4	4	4	4	4	4	4	4	4	4	4	4	4	4	4	4	4	4	4	4	4	4	4	4	4	2	1	2	4	1	1
5	5	5	4	4	2	5	4	5	5	4	4	4	4	4	4	4	4	4	4	4	3	4	4	4	2	4	4	4	4	4	4	2	4	2	1	2	4	1	1
2	4	5	5	4	4	4	2	5	5	4	4	3	3	4	4	4	4	2	3	2	1	1	4	4	2	5	5	4	4	4	4	3	4	2	2	2	4	2	1
5	3	3	3	3	3	3	3	3	3	3	3	3	3	3	3	3	3	3	3	3	3	3	3	3	3	3	3	3	3	3	3	3	3	2	1	2	4	2	3
2	2	2	2	2	2	2	2	2	4	4	4	4	4	4	4	4	4	4	4	4	4	4	4	4	4	4	4	4	4	4	4	4	4	1	2	2	4	1	2
2	2	2	2	2	2	2	2	2	4	4	4	4	4	4	4	4	4	4	4	4	4	4	4	4	4	4	4	4	4	4	4	4	4	2	1	2	3	1	2
3	3	4	2	4	2	2	1	1	5	3	3	3	2	4	3	3	3	2	2	2	2	2	2	2	2	2	2	4	4	4	3	4	3	2	2	2	4	1	1
5	5	5	5	5	4	5	5	5	3	3	3	3	3	1	1	3	1	3	4	3	4	4	4	4	4	4	4	4	4	4	4	4	4	2	3	1	4	5	3
2	4	4	5	5	4	4	4	5	5	5	5	5	5	5	5	4	5	5	5	4	4	4	4	4	4	4	4	5	5	5	5	5	4	2	2	2	4	2	2
4	2	2	2	2	1	4	4	4	3	3	3	4	3	4	2	3	3	3	3	3	3	3	3	3	3	3	3	4	4	2	4	4	4	2	1	2	3	1	1
1	1	1	2	1	4	2	1	5	2	1	1	1	1	1	1	1	1	1	1	1	1	1	1	1	1	1	1	4	4	5	5	4	3	2	2	2	3	5	1
4	4	5	4	5	4	5	4	5	4	5	5	5	4	3	5	4	4	5	4	4	4	4	4	5	4	4	2	4	5	5	5	5	4	2	1	2	4	1	1
5	4	5	4	5	1	5	5	5	5	3	3	2	4	5	4	5	4	2	3	3	2	3	4	4	3	4	3	4	4	3	4	4	3	2	2	1	4	4	1
3	3	4	3	3	2	3	4	4	4	3	3	3	3	3	3	3	3	3	2	3	2	2	2	2	2	2	2	3	3	3	3	3	3	2	1	2	3	1	1
4	4	4	2	4	2	3	4	4	2	3	4	3	2	3	4	3	3	4	3	4	4	2	4	4	3	4	2	4	3	3	3	4	4	2	5	1	3	5	3
2	4	5	4	4	4	4	2	4	4	3	3	4	4	4	4	4	3	3	4	3	4	4	4	4	4	4	4	4	4	4	4	4	4	2	3	1	4	5	1
3	4	3	2	3	3	3	4	2	4	3	3	3	3	3	3	3	2	4	3	3	2	2	4	2	2	2	1	4	4	4	4	2	1	2	3	1	3	5	4
2	2	2	2	3	2	3	3	3	3	3	3	3	3	3	3	3	3	3	3	3	3	2	2	3	2	3	2	3	5	4	3	4	3	1	3	1	3	5	3
2	4	4	4	4	3	2	1	4	3	2	3	4	2	3	4	3	2	3	4	4	2	3	3	2	4	2	2	3	4	4	4	2	3	2	2	2	3	5	3
2	3	4	4	3	2	3	4	5	3	4	4	4	3	2	3	3	3	3	3	2	1	2	3	3	1	3	4	3	4	4	4	4	4	1	2	2	3	4	2
3	3	4	3	3	3	3	2	4	3	3	3	3	3	3	3	3	3	3	3	3	1	3	3	3	3	3	3	3	3	3	3	3	3	2	1	2	2	2	1
4	4	5	5	5	2	2	4	5	5	5	5	5	4	4	2	3	3	4	4	3	1	2	4	5	5	3	3	4	4	4	3	4	4	2	3	1	4	5	2
4	4	4	2	4	3	5	4	4	4	4	4	4	4	4	4	4	4	4	4	3	3	4	4	4	3	4	3	4	4	4	4	4	3	2	3	1	4	5	1
4	2	4	3	3	5	2	5	4	5	5	4	4	5	4	4	4	3	5	5	4	3	5	3	4	3	4	4	3	4	4	4	5	4	1	3	1	3	5	2
4	4	5	4	4	4	4	4	5	2	3	3	3	2	3	3	3	3	3	4	4	3	4	3	4	2	4	3	3	3	4	3	4	3	2	3	1	3	5	1
2	1	3	2	4	1	2	1	5	3	3	3	3	2	5	2	2	2	2	3	3	5	3	3	4	4	4	4	4	4	4	4	4	4	1	3	1	3	4	1
5	5	5	5	5	5	5	5	5	5	5	5	5	5	5	5	5	5	5	5	5	5	5	5	5	5	5	5	5	5	5	5	5	5	1	4	1	3	5	1
4	4	4	3	4	2	5	2	5	4	3	4	5	3	4	4	4	4	3	4	3	3	4	4	4	3	4	3	5	5	4	4	3	3	1	3	1	3	5	3
2	2	2	2	2	2	2	2	2	5	3	5	3	3	3	3	3	3	3	4	4	4	4	4	4	4	4	4	4	4	4	4	4	4	2	2	2	2	3	1
5	5	5	5	5	5	5	5	5	4	4	4	4	4	3	3	4	4	4	4	4	4	4	4	4	4	4	4	4	4	4	4	4	4	2	3	1	2	5	3
2	2	3	3	3	2	2	2	4	3	3	2	2	2	2	2	2	2	2	3	3	2	3	3	4	4	3	3	3	4	4	4	2	3	2	2	2	2	2	1
3	3	2	4	2	2	2	2	4	4	4	4	3	3	3	3	3	2	3	4	3	3	3	3	3	2	3	3	3	3	4	2	3	4	1	2	2	2	3	1
4	5	5	5	5	5	5	4	5	4	4	4	4	5	5	5	5	5	5	5	5	5	5	5	5	5	5	5	5	5	5	5	5	5	2	3	1	3	5	2
5	5	5	3	4	5	2	4	5	3	4	3	4	3	3	4	4	4	4	3	4	3	3	4	4	4	3	4	3	4	4	4	3	4	1	1	2	2	1	1
2	4	5	5	5	4	5	2	5	4	5	5	5	3	5	4	4	3	5	3	3	2	4	4	4	4	3	3	4	4	5	5	5	4	2	1	2	4	1	1
4	3	4	4	4	4	2	3	4	2	3	3	3	3	4	3	3	3	3	3	3	2	3	4	4	3	4	4	3	3	3	2	3	2	2	3	1	2	5	3
3	2	3	4	3	4	3	3	5	3	2	2	2	3	3	3	3	3	2	2	2	2	2	2	2	2	2	2	3	4	3	2	2	2	2	1	2	4	1	1
2	3	4	3	4	3	3	2	3	3	4	4	4	4	3	4	4	3	4	4	4	1	2	3	4	1	2	3	3	4	4	4	4	3	1	2	2	4	2	4
4	4	4	4	4	4	4	4	4	4	4	4	4	4	4	4	4	4	4	4	4	4	4	4	4	4	4	4	4	4	4	4	4	4	2	1	2	4	1	4
4	2	2	2	2	2	2	2	2	4	4	4	4	3	4	3	4	3	3	3	3	2	3	3	4	3	4	4	4	4	4	4	4	4	2	2	2	4	2	1
3	4	2	2	2	4	3	4	3	3	2	4	3	4	3	3	4	3	3	3	4	3	4	4	4	4	4	4	3	4	4	2	4	4	1	2	2	2	3	2
5	5	5	5	5	5	5	5	5	5	5	5	5	5	5	5	5	5	5	5	5	5	5	5	5	5	5	5	5	5	5	5	5	5	1	1	2	3	2	1
2	4	4	4	4	2	5	4	4	3	2	2	2	2	4	2	2	2	2	4	3	2	2	2	2	2	2	2	4	2	4	4	2	2	2	2	2	3	3	2
4	2	4	2	1	2	3	1	4	5	4	3	4	4	3	5	3	2	4	5	4	2	3	1	3	5	5	2	5	4	2	3	4	2	1	2	2	4	1	1
4	5	5	4	5	4	5	4	5	4	4	4	5	5	5	5	5	5	5	4	5	1	5	5	5	5	5	4	4	5	5	5	5	5	2	4	1	2	5	3
4	4	3	2	3	5	5	5	5	3	3	3	3	3	2	3	3	4	4	4	4	4	3	3	4	4	4	3	3	3	4	3	5	2	2	2	1	3	4	3
3	4	3	4	4	3	2	2	4	4	4	3	3	4	3	4	3	3	3	4	4	3	4	3	3	4	3	4	4	4	4	4	4	3	2	1	2	4	1	1
4	4	4	5	5	2	5	4	5	5	4	3	3	3	5	4	3	3	3	5	4	2	4	4	3	4	4	1	4	4	4	4	3	4	1	1	2	4	1	2
3	4	4	2	4	2	4	3	4	3	3	3	3	3	3	3	3	3	3	3	3	3	3	3	3	2	3	3	4	3	3	3	3	3	2	3	3	3	5	3
3	4	4	4	3	3	4	3	4	3	3	3	3	3	3	3	3	3	3	3	3	3	3	3	3	3	3	3	3	3	3	3	3	3	2	1	2	3	2	1
3	4	4	5	4	2	5	3	5	4	3	4	4	4	4	4	4	3	3	4	4	2	4	3	4	3	5	2	4	4	4	3	2	3	2	1	2	3	2	2
4	4	5	3	4	3	4	4	4	4	4	4	4	4	4	4	4	4	4	5	4	4	5	4	4	4	4	4	4	4	4	4	4	4	1	2	2	3	4	1
3	3	3	3	3	3	3	3	4	3	3	3	3	3	3	3	3	3	3	3	3	3	3	3	3	3	3	3	3	3	3	3	3	3	1	3	1	3	5	4
4	4	4	4	4	4	4	2	4	3	3	3	3	2	3	3	3	3	3	3	3	2	3	3	4	4	3	3	3	3	4	3	3	3	2	2	1	3	4	1
4	4	4	4	3	2	2	2	2	2	4	4	4	4	4	4	4	4	4	4	4	5	4	5	4	3	4	4	4	3	3	4	3	4	2	2	2	4	1	1
4	2	4	4	4	5	5	3	5	4	2	2	3	3	4	5	4	4	3	4	4	4	4	3	4	4	4	4	5	4	4	4	3	3	1	2	1	1	5	2
4	4	4	3	4	5	5	5	5	4	3	4	4	4	4	3	4	4	3	4	4	3	4	3	4	3	4	4	4	3	4	3	4	3	2	2	2	4	4	3
1	1	1	1	1	1	1	1	1	3	3	3	3	3	3	3	3	3	3	3	3	3	3	3	2	2	2	2	2	2	2	2	2	2	1	4	1	2	5	1
2	3	5	4	4	2	5	1	5	3	3	3	3	3	3	3	3	3	3	4	4	4	3	3	4	4	4	3	3	3	3	4	3	3	2	3	1	1	5	3
5	5	5	5	5	5	5	5	5	4	4	4	4	4	4	4	5	5	5	5	5	3	4	4	5	5	4	4	5	5	5	5	5	5	1	3	1	4	5	1
2	2	2	2	3	4	5	2	5	3	3	2	2	4	5	3	4	3	4	4	3	1	1	1	2	1	3	1	2	4	4	5	4	5	2	2	1	4	2	2
4	4	4	4	4	5	4	4	5	3	3	3	3	3	4	3	4	4	4	3	3	1	3	3	3	3	3	3	4	3	4	4	4	3	1	2	2	3	3	1
3	3	3	4	4	4	4	4	4	3	3	3	3	3	3	3	3	3	3	3	3	3	3	3	3	2	3	4	4	4	4	4	4	3	1	3	1	3	5	1
2	4	2	4	3	3	3	5	2	4	3	4	3	1	3	4	3	2	3	4	4	4	2	4	3	3	4	2	5	5	5	3	3	4	2	2	1	4	4	2
4	4	4	4	4	2	5	4	5	3	3	3	2	3	4	3	3	3	3	4	3	2	3	4	4	4	4	4	3	4	3	4	4	2	2	3	1	3	5	3
3	4	5	2	5	3	5	4	5	5	3	3	3	2	5	4	3	3	4	4	3	5	4	3	4	4	5	5	4	4	4	3	5	3	2	3	1	2	5	1
5	3	4	4	5	5	1	5	5	5	5	5	5	4	5	4	4	4	4	4	4	4	4	4	4	4	3	2	2	4	4	4	4	4	1	3	1	1	5	1
3	5	5	4	5	2	4	4	5	5	5	5	5	5	5	5	5	5	5	5	5	4	5	5	5	5	5	5	5	5	5	5	5	5	2	3	1	3	4	2
3	4	4	2	4	4	4	4	4	4	4	4	4	4	4	3	4	4	3	4	4	4	4	4	4	4	4	4	5	5	4	4	4	4	1	2	2	3	5	1
3	4	5	4	5	4	5	5	5	3	3	3	3	3	3	3	3	3	3	3	3	3	4	3	4	3	3	3	3	3	4	4	4	3	1	3	1	3	5	1
2	4	2	2	4	4	4	4	4	4	3	4	4	4	4	4	4	3	4	4	3	3	3	4	4	4	4	4	4	4	4	4	4	3	1	2	1	3	4	1
3	2	2	2	2	1	2	2	3	3	4	3	3	4	4	3	4	3	4	4	4	3	3	3	3	3	3	3	4	4	4	4	4	4	1	3	1	4	5	2
4	4	4	4	4	3	4	4	5	4	4	4	4	4	4	4	4	4	4	4	4	2	4	3	3	2	2	2	5	5	4	4	4	4	1	3	1	4	5	4
3	2	3	3	3	3	3	3	5	3	3	3	3	2	3	3	4	3	4	3	3	2	3	3	3	3	3	3	3	3	3	3	3	3	1	3	1	2	5	1
4	3	4	3	2	2	3	3	5	2	2	2	2	2	2	2	4	3	3	2	2	1	1	2	2	2	2	2	4	3	4	4	3	2	1	2	1	3	3	1
5	5	5	5	5	5	5	5	5	4	4	4	4	4	4	4	4	4	4	4	4	4	4	4	4	4	4	4	4	4	4	4	4	4	1	2	2	3	4	1
2	2	3	4	3	2	2	2	4	3	2	2	3	3	3	3	3	3	3	3	3	3	3	3	3	3	3	3	3	3	3	3	3	3	2	2	1	2	5	1
5	5	5	5	5	2	5	4	5	3	4	4	3	3	5	3	5	4	4	5	4	3	4	4	4	4	4	4	5	5	5	5	5	4	1	3	1	2	5	4
4	4	5	4	4	4	4	4	4	4	4	4	4	4	4	4	4	4	4	4	4	2	4	4	4	4	4	4	4	4	4	4	4	3	2	2	1	3	5	3
4	4	5	2	4	4	4	2	5	4	4	4	4	4	4	4	4	4	4	4	4	2	4	4	4	4	4	4	4	4	4	4	4	4	1	3	1	3	5	2
2	3	4	4	3	4	2	2	3	3	4	4	3	2	5	3	4	3	5	3	3	2	3	2	3	3	3	3	4	4	4	3	2	3	1	1	2	2	2	1
5	3	4	4	5	5	4	4	4	4	4	3	4	3	4	3	4	4	4	3	4	4	4	4	4	4	4	4	4	4	4	4	4	4	2	3	1	3	5	1
5	2	4	5	5	5	2	2	2	4	4	3	3	3	3	3	3	3	3	4	4	4	4	4	3	3	4	4	4	4	4	4	4	4	1	2	1	3	2	1
4	4	4	4	4	4	4	4	4	3	4	4	4	4	3	3	3	4	4	4	4	4	4	3	3	3	4	4	4	4	4	4	3	3	2	4	1	3	5	3
4	4	4	2	5	4	4	4	5	4	3	3	3	3	3	2	3	3	3	4	3	2	4	3	3	4	4	3	3	4	3	3	3	2	2	3	1	3	5	1
2	3	3	2	2	2	2	2	2	4	4	4	4	4	4	4	4	4	4	4	4	4	4	4	3	3	3	3	3	3	3	3	3	3	1	2	2	2	2	1
3	3	3	3	3	3	3	3	3	3	3	3	3	3	3	3	3	3	3	3	3	3	3	3	3	3	3	3	3	3	3	3	3	3	1	2	2	2	2	1
3	2	3	4	4	4	4	4	4	4	4	3	3	3	4	3	4	4	4	3	3	2	3	3	2	2	2	2	4	3	3	3	3	4	2	2	2	3	3	1
5	5	5	5	5	5	5	5	5	3	4	4	3	4	5	4	5	5	5	4	4	5	5	5	5	5	5	5	5	5	3	4	3	4	2	1	2	1	3	1
5	4	5	5	5	5	5	5	5	3	1	1	1	1	1	1	1	1	1	1	1	1	1	1	1	1	1	2	4	4	4	4	4	4	2	4	1	2	5	1
4	2	4	2	2	2	4	4	4	2	2	2	2	2	2	2	2	2	2	2	2	3	3	3	2	2	3	2	3	2	2	2	3	3	1	3	1	3	5	2
3	3	3	3	3	3	3	3	3	3	3	3	3	3	3	3	3	3	3	3	3	3	3	3	3	3	3	3	3	3	3	3	3	3	1	1	2	2	2	1
5	4	4	3	4	5	5	5	5	4	3	3	3	3	4	3	3	4	3	4	3	3	4	4	4	4	4	4	4	4	4	4	4	4	2	3	1	3	5	3
3	3	3	3	3	3	3	3	3	3	3	3	3	3	3	3	3	3	3	3	3	3	3	3	3	3	3	3	3	3	3	3	3	3	1	1	2	2	2	1
3	4	4	5	5	3	2	2	5	3	3	3	3	2	4	3	4	3	4	4	3	2	3	3	4	3	4	2	4	3	4	4	3	3	1	2	1	1	2	1
4	4	4	2	4	3	4	4	4	4	4	4	4	3	4	4	4	4	4	5	5	4	4	4	4	5	4	4	4	4	4	4	4	4	1	3	1	3	5	4
4	4	5	3	4	3	4	4	4	3	3	3	3	3	4	3	3	4	3	3	3	3	3	4	4	3	4	4	4	4	4	4	4	3	1	2	2	3	2	2
4	4	4	2	4	4	3	4	5	4	4	4	4	4	4	4	4	3	4	4	4	4	4	4	4	4	4	4	3	4	4	4	4	3	2	1	2	3	1	1
4	3	4	4	4	1	4	3	3	4	4	4	4	2	4	4	4	4	4	3	3	2	3	3	3	2	2	2	4	4	4	4	4	3	1	2	2	3	3	1
5	5	5	5	5	4	5	5	5	5	5	5	5	5	5	5	5	5	5	4	5	4	5	5	5	5	5	5	5	5	5	5	5	5	1	2	1	4	3	2
2	2	4	3	3	4	5	3	4	3	4	4	4	4	4	3	4	4	4	4	4	3	4	4	4	3	4	4	4	4	4	4	4	4	1	4	1	2	5	2
3	3	3	3	3	3	3	3	3	3	3	3	3	3	3	3	3	3	3	3	3	3	3	3	3	3	3	3	3	3	3	3	3	3	2	1	2	3	2	1
4	4	4	4	4	5	5	4	5	3	3	3	3	3	3	4	4	4	4	4	4	4	4	4	4	4	4	4	3	2	4	3	4	3	2	2	1	2	4	1
5	5	5	4	5	4	4	4	5	4	4	5	5	5	5	5	5	5	5	5	4	4	4	5	5	5	5	5	5	4	4	4	4	4	2	2	1	2	4	2
2	3	4	2	2	5	2	2	4	3	2	2	2	2	2	2	3	3	1	4	4	4	4	4	4	4	4	4	4	4	3	3	3	4	2	3	1	3	4	1
4	5	4	4	5	2	4	4	4	4	5	5	4	5	5	5	5	5	5	4	4	4	4	5	5	4	4	5	4	4	5	4	4	4	2	2	1	3	4	3
2	4	5	3	5	2	4	2	5	4	3	3	3	3	4	3	3	3	3	4	4	3	4	4	4	4	4	4	4	4	4	4	4	4	2	2	1	3	4	2
4	5	3	3	3	4	4	3	5	2	3	4	4	4	4	4	3	2	4	4	4	1	3	3	1	2	2	2	3	4	4	3	3	4	1	2	1	3	4	1
5	5	5	5	5	5	5	5	5	4	5	5	5	5	5	5	5	5	5	5	5	4	5	5	5	5	5	5	5	5	5	5	5	5	1	3	1	4	4	3
2	2	4	5	4	3	5	2	5	3	4	4	4	4	4	4	4	2	4	4	4	2	3	4	3	3	3	3	5	5	5	5	4	4	1	2	2	3	3	1
1	1	3	5	5	5	5	2	5	3	4	2	3	3	3	3	4	2	4	4	4	2	4	4	4	4	4	3	3	4	4	3	3	3	2	3	1	2	5	1
3	3	3	2	3	4	3	4	3	2	3	4	3	2	3	4	3	2	3	4	3	2	3	4	3	2	3	4	4	3	2	3	4	3	2	1	2	3	2	1
4	4	2	4	2	4	4	2	5	3	4	4	4	3	2	4	4	3	5	3	3	2	2	3	3	4	3	2	3	2	2	2	3	2	2	2	1	3	4	1
5	5	5	5	5	4	5	5	5	4	5	4	5	4	4	5	5	5	5	4	5	3	4	4	4	5	4	3	4	4	5	4	4	4	1	2	1	3	4	1
4	5	5	3	5	3	5	4	5	4	3	3	2	3	4	3	3	3	3	4	3	3	4	3	4	4	4	4	4	3	4	4	4	3	2	2	1	2	4	1
2	4	4	4	4	2	4	2	4	4	5	5	5	5	4	4	5	3	5	4	5	2	4	3	2	3	4	4	4	4	4	4	4	4	2	3	1	3	5	3
5	5	4	4	5	5	4	4	5	4	3	3	3	2	4	2	3	3	3	2	2	1	3	2	3	1	4	3	3	3	3	3	2	2	2	3	2	3	5	1
4	4	4	4	4	4	4	4	4	4	4	4	4	3	4	4	4	4	4	4	4	4	4	4	4	4	2	2	4	2	2	2	2	2	2	1	2	2	1	1
4	5	5	3	5	4	5	5	5	4	5	5	5	5	5	5	5	5	5	4	4	4	4	3	3	4	3	3	3	3	3	3	3	3	2	2	1	3	4	1
4	4	5	5	4	1	4	4	5	3	3	3	3	3	4	3	2	2	3	4	3	3	4	4	4	5	3	3	4	4	5	4	5	3	2	1	2	3	3	1
4	5	4	4	5	2	5	3	5	5	3	3	3	3	3	3	4	3	3	4	4	5	5	4	4	4	4	4	4	4	3	4	3	3	2	2	1	3	3	1
4	5	5	3	5	5	5	5	5	4	5	5	4	4	4	4	5	5	5	4	4	4	4	4	4	4	4	4	4	4	4	4	4	4	1	1	2	3	1	1
5	5	5	5	5	4	5	5	5	4	5	5	5	5	5	5	5	5	5	4	5	4	5	5	5	5	5	5	5	5	5	5	5	5	2	2	1	3	2	1
4	5	5	4	5	4	4	5	5	3	3	3	3	3	3	3	3	4	4	3	3	1	3	2	2	1	1	2	4	4	4	4	3	3	2	2	2	3	3	1
4	4	4	4	4	5	5	4	5	3	4	3	3	3	3	4	4	3	4	3	3	1	3	3	3	4	4	3	4	4	4	4	4	4	2	2	2	3	4	2
5	5	5	5	5	5	5	5	5	3	4	4	4	3	4	3	4	4	4	4	4	3	4	4	4	4	4	4	4	4	4	4	4	4	2	3	2	2	5	3
4	4	4	4	4	4	4	4	4	3	3	3	3	3	4	3	4	4	3	4	3	5	3	4	4	3	3	3	4	4	4	4	4	4	2	2	2	3	2	1
4	4	4	5	5	4	4	3	4	4	4	4	4	4	4	4	4	4	4	4	4	4	4	4	4	4	4	3	3	4	4	4	4	3	2	3	1	3	5	3
4	4	5	3	5	4	5	5	5	3	3	4	4	3	3	4	4	4	4	4	4	3	4	4	4	3	4	3	3	4	4	4	5	3	2	1	2	3	2	1
2	2	2	4	4	3	4	2	5	4	3	3	3	3	5	4	3	2	4	2	2	2	2	2	3	3	2	2	3	2	3	2	2	2	2	1	2	2	3	1
5	4	5	4	4	5	4	4	5	4	4	4	4	4	4	4	4	4	4	4	4	4	4	4	4	4	4	4	4	4	4	4	4	3	2	3	1	2	4	1
2	5	5	4	5	2	5	4	5	4	4	4	3	4	4	4	4	4	4	4	3	4	4	4	4	4	4	4	4	4	4	5	4	4	1	3	1	3	5	4
2	2	5	4	5	3	3	3	4	4	4	4	4	3	4	3	3	2	3	3	3	2	2	2	2	3	4	4	4	4	3	3	5	3	2	2	2	4	1	1
4	5	4	4	5	4	5	4	5	3	4	3	3	3	3	3	4	4	4	4	4	3	3	4	4	4	4	4	4	3	4	4	4	3	2	2	2	3	4	2
2	4	4	4	5	5	5	2	5	4	3	4	4	4	3	3	3	3	4	3	3	3	3	3	3	3	3	3	3	3	4	4	4	3	2	2	1	3	4	1
4	4	5	5	5	4	5	4	5	4	3	3	3	3	4	4	4	4	4	4	4	3	3	4	4	3	4	4	4	4	4	4	4	3	2	2	1	3	4	3
4	4	4	4	4	4	3	4	4	4	4	4	4	4	4	4	4	4	4	4	4	4	4	4	4	4	5	5	4	5	4	4	4	4	2	2	1	3	2	1
4	4	4	4	4	4	4	4	4	3	3	3	3	3	4	3	4	4	3	3	3	4	3	4	3	4	3	3	4	4	4	4	4	4	2	2	2	3	3	1
3	5	5	4	5	4	5	4	5	4	4	3	3	3	4	3	4	3	3	4	4	4	4	4	4	4	4	4	4	4	4	4	4	4	2	2	2	3	3	1
5	5	5	4	5	5	4	5	5	4	4	5	5	4	4	4	4	4	4	4	4	3	4	4	4	4	4	5	5	5	5	5	5	5	2	2	1	2	4	1
4	4	5	5	4	4	4	4	4	3	3	3	3	3	4	4	4	4	4	4	4	4	4	4	4	4	4	4	4	3	4	4	3	2	2	2	1	3	4	1
2	2	1	4	4	4	4	2	4	3	2	2	3	3	3	2	4	2	2	4	4	2	2	2	2	2	2	2	4	3	4	4	4	3	2	4	1	2	5	1
5	5	5	5	5	5	5	3	5	4	4	4	5	4	5	4	4	4	5	5	5	4	4	4	5	5	5	5	4	4	4	4	4	4	2	1	2	2	3	1
4	3	4	4	4	3	5	3	5	4	4	4	4	4	4	4	4	4	4	4	4	2	4	4	4	3	3	4	5	5	5	4	3	4	1	2	2	3	3	1
5	5	5	5	5	5	5	5	5	4	4	4	4	3	3	4	4	4	4	5	4	3	5	5	5	5	5	4	5	5	4	4	4	5	2	1	2	3	2	1
3	5	5	5	4	3	5	4	5	4	4	5	4	3	4	3	4	3	5	4	4	3	3	4	4	4	3	2	4	4	3	4	3	3	1	1	2	3	1	1
2	4	3	2	2	2	1	1	5	5	5	5	5	5	3	5	4	3	5	5	5	3	5	5	4	4	4	4	5	5	5	5	4	4	1	1	2	3	2	2
4	3	3	4	2	3	5	2	5	4	4	3	2	3	5	1	4	3	4	3	3	3	3	3	3	3	3	2	2	4	4	4	4	3	2	2	2	4	4	1
4	4	4	4	4	4	5	5	5	4	4	4	4	4	4	4	4	4	4	4	4	4	4	4	4	4	4	4	4	4	4	3	3	3	2	2	1	3	4	1
5	5	5	3	5	3	5	4	5	4	4	4	4	3	4	4	4	4	4	4	4	3	4	4	4	4	3	2	4	4	3	4	3	3	1	1	3	3	1	1
4	4	4	5	5	5	4	4	5	3	3	3	3	1	1	1	1	3	1	4	4	3	4	4	4	4	4	4	4	4	4	4	4	4	2	2	2	4	4	3
3	4	4	4	4	3	2	3	3	4	4	4	4	4	3	4	4	3	4	4	4	3	4	4	5	4	4	4	4	4	4	4	3	3	2	3	1	4	3	3
3	4	5	5	5	5	4	3	4	4	4	4	4	4	4	4	4	4	4	4	4	4	4	4	4	4	4	4	5	4	4	4	4	4	2	3	1	3	5	1
5	5	5	5	5	2	5	5	5	5	5	4	4	5	4	5	5	5	5	5	5	5	5	5	5	5	5	4	5	5	5	5	5	4	2	5	1	4	5	2
4	3	4	4	3	2	2	3	3	2	3	3	3	3	3	3	3	3	3	3	3	2	3	4	4	4	4	4	4	4	4	4	4	4	1	3	1	1	5	3
2	3	3	4	4	2	3	2	5	3	4	4	3	2	3	3	3	2	4	3	3	2	3	3	3	3	3	2	3	3	3	3	2	3	1	1	3	2	1	1
2	2	4	4	4	3	5	1	4	3	2	2	4	3	4	4	3	3	3	4	4	3	5	4	4	5	5	5	4	5	4	4	3	3	2	2	2	3	2	1
5	4	4	4	4	3	4	4	5	3	3	3	3	4	3	3	4	4	4	4	3	3	4	3	3	3	3	4	4	4	4	3	3	3	1	2	3	1	4	2
3	5	5	4	5	5	4	5	5	4	4	4	4	4	4	4	4	4	4	4	4	3	3	3	4	4	4	4	4	4	4	4	4	4	2	3	1	3	5	4
1	5	5	5	5	5	5	5	5	4	5	5	5	4	4	4	5	4	5	5	5	5	5	5	5	5	5	5	5	5	5	5	5	5	2	3	1	4	4	4
4	5	4	4	4	4	5	4	5	4	4	4	4	4	4	4	4	4	4	4	4	4	4	4	4	4	4	4	4	4	5	4	4	4	2	3	1	3	5	2
5	4	4	4	4	4	4	4	4	2	2	2	3	2	2	3	2	2	3	2	3	2	2	2	2	2	2	2	2	2	2	2	2	2	2	4	1	3	5	4
2	2	3	3	4	3	4	2	5	4	4	3	3	4	4	4	4	3	3	3	3	2	3	4	3	4	3	3	5	4	4	5	3	4	1	2	1	4	4	3
5	4	5	5	5	5	5	5	5	5	4	4	2	4	5	4	5	5	5	5	5	5	5	5	5	5	5	5	5	5	5	5	5	5	1	1	2	4	1	1
4	5	5	3	5	5	5	4	5	4	4	4	5	4	5	5	5	3	5	5	5	4	4	5	5	5	5	5	4	4	4	4	4	3	2	1	2	4	1	1
4	2	4	2	3	3	4	4	5	4	3	2	2	3	4	3	2	4	3	2	2	2	2	2	2	2	2	2	2	2	2	2	3	3	2	1	2	4	1	1
3	3	3	4	3	3	3	3	3	3	3	3	4	3	3	3	3	3	3	3	3	3	3	3	2	3	2	3	3	3	3	3	3	3	1	3	1	4	5	2
3	5	4	5	5	4	5	4	5	4	5	5	5	4	4	5	4	4	5	4	4	4	5	3	2	2	4	4	2	2	4	4	4	5	2	1	2	4	1	1
3	5	5	4	4	4	5	3	5	4	4	4	4	3	3	3	2	3	3	4	4	3	3	4	3	3	3	3	4	4	4	4	4	2	2	1	2	4	2	2
3	3	3	3	3	3	3	3	3	3	3	3	3	3	3	3	3	3	3	3	3	3	3	3	3	3	3	3	3	3	3	3	3	3	2	1	3	4	1	1
3	3	2	4	2	2	4	2	5	4	3	3	3	2	3	2	2	2	3	3	3	1	2	3	2	1	2	2	3	4	4	4	2	3	1	1	2	3	2	1
5	4	4	5	5	4	5	4	5	3	2	2	2	2	4	3	3	3	3	3	3	2	3	3	4	4	4	3	4	3	3	3	3	3	1	1	2	3	1	1
1	1	1	2	1	1	1	1	1	5	4	4	4	4	4	5	3	5	4	3	4	3	4	4	4	5	3	4	4	4	5	3	5	4	2	1	2	4	1	1
2	3	4	4	4	2	2	2	5	4	2	4	2	2	4	2	3	2	4	4	4	2	3	3	4	3	3	2	3	3	4	3	3	2	2	1	2	3	2	1
2	4	1	3	2	4	3	2	4	3	3	3	2	3	4	3	4	2	4	4	3	5	4	3	5	5	4	4	3	3	4	4	4	3	1	3	1	3	5	1
5	5	5	5	5	5	5	5	5	4	4	4	4	4	4	4	4	4	4	4	4	4	4	4	4	4	4	4	4	4	4	4	4	4	1	2	2	2	4	4
2	2	3	3	3	3	2	4	2	4	3	2	3	3	2	4	4	3	3	2	3	4	3	3	4	2	3	4	3	3	3	4	3	4	2	1	2	3	2	2
2	4	2	2	3	1	3	2	4	3	2	2	3	3	3	2	2	2	2	3	2	1	1	1	2	2	3	4	3	3	4	4	4	3	2	1	2	3	2	1
5	5	5	5	5	5	5	5	5	3	3	3	3	3	3	3	3	3	3	3	3	3	3	3	3	3	3	3	4	4	4	4	4	4	2	2	2	2	4	1
4	4	3	3	3	3	3	4	5	1	2	2	2	2	3	2	2	2	3	5	5	1	2	2	1	1	2	2	2	2	1	1	5	1	1	2	2	4	2	1
2	2	3	3	4	4	2	2	2	3	3	3	3	3	3	3	3	3	4	4	3	2	3	3	4	4	2	4	3	4	2	4	3	3	2	1	2	3	1	1
5	4	5	4	5	5	5	3	5	4	3	3	3	3	4	2	4	3	3	4	4	3	4	4	4	4	4	5	3	4	4	3	4	3	2	3	1	1	4	1
2	5	4	3	5	2	3	2	4	4	3	3	3	4	4	4	4	3	3	4	4	1	2	3	4	4	4	3	4	4	3	3	4	3	1	1	2	4	1	1
4	2	4	4	4	2	4	2	5	4	4	4	3	3	4	3	4	4	4	4	4	3	3	4	3	3	3	4	3	4	4	4	3	3	2	1	2	4	1	1
4	4	4	4	4	4	4	4	4	4	5	5	4	4	4	4	4	4	4	4	4	2	3	4	4	4	4	2	4	4	4	4	4	4	2	1	2	4	1	1
5	4	3	3	3	4	3	3	3	3	3	3	3	3	4	4	4	5	3	3	3	3	4	3	3	3	3	3	3	3	3	3	3	5	2	2	2	2	2	1
2	2	2	2	2	2	2	2	2	4	4	4	4	4	4	4	4	4	4	3	3	4	4	4	4	4	4	4	4	4	3	3	3	4	1	2	2	3	2	1
4	5	5	5	5	5	5	5	5	3	3	3	3	3	3	3	3	3	3	3	3	3	3	3	3	3	3	3	3	3	3	3	3	3	2	2	1	3	4	1
1	5	4	2	2	2	2	2	3	4	5	4	4	4	3	4	4	4	4	4	4	4	3	4	3	4	3	4	4	4	4	4	4	4	2	3	1	2	5	1
4	4	3	2	3	2	2	2	2	4	4	5	5	4	5	5	3	3	4	4	4	3	4	4	5	5	4	4	4	4	4	3	4	3	1	1	2	4	1	1
3	4	4	3	4	4	4	3	4	3	3	3	3	3	3	3	3	3	4	3	3	3	3	3	3	3	3	4	3	3	3	3	3	2	2	2	1	4	4	1
4	5	4	3	5	2	5	4	4	4	3	3	4	3	3	3	3	3	5	4	4	3	4	4	4	5	4	3	3	4	4	4	4	3	2	2	1	4	5	3
4	4	5	4	5	3	5	5	5	3	5	5	5	3	5	4	5	5	5	5	5	3	5	3	3	4	4	5	5	5	4	5	5	5	1	1	2	3	2	1
5	4	5	4	5	5	5	3	5	4	3	3	3	3	5	3	5	3	3	4	4	3	4	3	4	4	4	4	4	4	4	4	4	3	2	3	1	2	5	2
2	2	4	2	2	2	2	1	4	4	3	3	3	2	3	3	3	3	3	4	4	2	2	3	4	4	4	4	3	3	2	3	3	2	2	1	2	3	2	1
2	3	2	4	2	3	2	2	2	3	3	2	4	3	3	3	3	3	3	3	3	2	3	3	3	3	3	3	3	3	3	3	3	3	2	3	1	3	5	1
4	4	4	3	4	4	3	3	5	3	3	3	3	3	4	3	3	3	3	4	4	3	4	4	4	4	4	3	4	4	4	4	4	4	2	3	1	2	5	3
4	3	4	4	4	4	4	4	5	3	2	2	2	2	4	3	3	4	2	2	2	1	1	1	1	1	2	3	3	3	4	4	4	3	2	2	2	3	2	1
4	4	4	3	5	4	4	4	5	3	3	3	3	3	4	3	3	4	3	4	4	3	4	4	4	4	4	3	4	4	4	4	4	4	2	3	1	2	5	3
1	2	2	1	2	1	2	1	1	2	2	2	2	3	4	2	2	3	2	3	3	2	2	2	2	4	3	3	3	2	4	2	3	2	2	2	2	3	3	2
5	5	5	4	5	5	5	4	5	3	3	4	4	4	5	5	5	4	4	4	4	4	4	4	4	5	4	3	4	5	4	5	5	4	1	2	1	2	4	1
4	4	4	5	5	4	4	4	5	4	5	4	5	3	4	4	4	4	4	5	5	3	4	3	4	4	4	2	4	4	4	4	4	4	2	1	2	3	1	1
4	4	4	4	4	3	3	3	3	3	4	3	3	3	3	4	3	3	4	3	3	3	3	3	3	3	3	4	3	3	4	3	4	3	2	2	1	3	4	1
4	2	3	3	4	2	3	3	3	4	4	4	2	3	3	3	4	4	4	3	3	2	3	3	3	3	4	4	3	3	4	3	3	3	2	2	2	3	4	1
2	3	3	2	3	2	3	2	4	2	3	2	3	2	3	3	2	2	3	3	3	2	2	3	3	2	2	2	3	3	3	3	3	2	1	4	1	2	5	1
3	3	4	4	4	4	4	4	5	3	3	3	3	3	4	3	3	3	3	3	3	2	3	3	3	3	3	2	3	4	4	3	4	3	2	2	2	3	1	1
2	2	1	1	2	2	3	2	2	4	4	3	3	3	4	3	3	3	3	4	3	3	3	4	4	4	3	3	4	3	4	4	3	4	2	1	2	4	1	1
4	5	5	4	5	4	5	5	5	4	4	4	4	3	4	4	4	4	5	4	4	3	4	4	4	3	3	3	4	4	4	4	4	4	2	1	2	3	1	1
2	2	4	2	2	2	2	2	2	4	4	4	4	4	4	4	4	2	4	3	3	3	3	4	4	4	5	5	2	2	2	2	4	2	2	2	1	4	5	1
5	4	4	4	5	5	5	4	5	3	3	3	3	2	3	2	2	2	2	3	3	3	3	3	3	3	3	3	3	3	3	3	3	3	2	3	1	3	5	2
4	4	4	4	4	4	4	4	5	4	4	4	3	3	3	3	3	3	4	4	4	3	3	3	4	2	2	2	4	4	4	4	4	4	1	3	1	4	5	2
4	5	5	5	5	5	4	5	5	4	4	4	5	3	3	3	4	4	4	4	4	3	4	4	4	4	4	4	5	5	5	5	4	3	2	3	3	1	5	4
5	5	4	4	4	5	5	4	2	4	4	4	4	3	3	4	4	4	4	4	4	4	4	4	4	4	4	4	4	4	4	4	4	5	2	1	2	4	1	1
3	3	3	3	3	3	3	3	3	3	3	3	3	3	3	3	3	3	3	3	3	3	3	3	3	3	3	3	3	3	3	3	3	3	1	1	2	4	1	1
2	2	2	2	3	2	3	3	2	4	3	4	4	4	3	3	3	3	3	3	3	3	3	3	3	3	3	3	5	4	4	4	4	4	2	3	1	1	1	1
5	5	5	5	5	3	5	5	5	5	5	5	5	5	5	5	5	5	5	5	5	5	5	5	5	5	5	5	4	5	5	5	5	5	2	5	1	3	5	4
2	3	3	2	2	2	2	1	1	5	5	5	5	3	5	3	3	2	2	4	2	2	4	5	4	5	2	2	4	4	2	2	2	4	1	2	2	3	1	1
3	2	2	2	2	3	4	3	4	3	3	3	2	3	2	2	3	3	3	3	3	1	1	1	3	1	3	3	3	4	4	4	4	3	2	2	1	3	2	1
3	4	4	4	4	4	4	4	4	4	4	4	4	4	4	4	4	4	4	4	4	3	3	3	4	4	4	4	4	4	4	4	4	4	2	1	2	4	1	1
2	4	4	4	4	4	4	4	4	4	2	4	3	4	3	3	3	4	5	4	3	4	3	4	2	4	3	4	3	4	3	4	4	5	1	1	2	3	1	1
3	3	4	3	5	3	4	3	5	4	4	4	4	4	3	4	4	3	4	4	4	2	3	3	4	4	3	4	3	4	2	3	3	3	2	2	1	4	4	3
3	3	3	4	3	4	2	2	4	3	3	3	3	3	3	3	3	3	3	3	3	2	3	3	3	3	2	2	4	4	4	4	4	4	2	1	2	3	2	2
4	2	4	4	2	4	2	4	4	3	3	3	3	3	4	3	4	4	4	4	4	2	3	3	3	2	3	3	4	4	4	4	4	4	1	2	2	3	3	2
3	3	3	3	3	2	2	4	5	4	3	3	3	3	4	3	4	3	3	3	3	3	3	4	4	4	4	4	4	4	4	4	4	3	2	1	1	3	2	1
3	3	3	4	2	4	3	3	5	5	3	3	3	3	4	3	4	4	3	4	3	2	4	5	5	3	5	5	4	2	4	4	4	2	2	1	2	3	3	1
3	2	4	4	4	4	4	2	4	4	4	4	4	3	3	3	3	2	4	4	2	4	4	4	4	4	4	4	4	4	4	4	4	4	2	2	2	2	3	3
4	4	5	5	5	3	4	5	4	4	4	4	4	4	4	4	4	4	4	4	4	3	3	3	4	4	4	4	3	3	3	3	4	3	2	1	2	2	2	1
4	5	3	2	4	2	2	2	5	4	4	4	4	4	4	4	4	2	4	4	4	2	4	4	4	4	2	2	4	4	4	2	4	4	1	1	2	3	2	1
4	4	4	4	5	3	4	4	5	3	4	4	4	3	4	3	3	4	4	4	4	3	4	3	4	4	4	3	4	4	4	4	4	3	2	3	2	3	5	3
4	3	5	4	5	3	4	4	5	4	3	4	4	4	3	4	4	4	4	4	3	2	3	3	2	3	3	3	4	3	4	4	4	3	1	1	2	4	1	1
4	4	4	5	4	5	5	5	5	3	3	2	2	3	3	2	2	2	2	1	2	2	1	1	1	1	1	1	1	1	1	1	1	2	2	2	2	3	2	1
3	3	4	4	4	4	4	4	4	3	3	3	3	3	3	3	3	3	3	3	4	2	3	3	3	3	3	3	3	3	3	2	3	3	2	2	1	1	2	1
4	4	4	4	4	3	5	4	5	2	3	3	2	3	3	3	4	4	3	3	3	3	3	3	3	3	4	4	3	3	3	3	3	3	2	2	2	3	2	1
2	2	1	3	3	2	3	2	4	2	3	3	3	3	3	3	3	3	3	2	3	2	2	3	2	2	2	2	2	2	3	3	3	3	2	3	1	1	5	1
4	3	2	4	3	3	3	3	3	4	4	4	5	3	4	4	4	4	4	4	4	4	4	4	4	4	4	4	4	4	4	4	4	4	2	1	2	4	1	1
3	3	5	4	4	3	4	4	5	3	4	3	5	4	3	4	4	4	4	3	3	1	3	3	5	5	5	4	4	4	5	5	5	4	2	1	2	4	1	1
3	3	4	3	3	3	3	3	4	3	3	3	3	3	3	3	3	3	3	2	2	1	2	2	3	3	2	2	3	4	4	4	4	3	2	1	2	3	2	1
4	4	5	5	5	4	4	4	5	3	3	4	4	4	4	4	4	4	3	4	4	1	4	2	4	3	3	3	3	3	4	4	4	3	2	3	1	2	5	2
4	4	4	4	5	5	5	4	5	4	4	4	3	3	3	2	3	3	4	4	4	2	3	3	3	3	3	3	3	3	3	3	3	3	2	1	2	3	1	1
2	2	5	4	3	2	2	2	4	3	4	5	5	2	4	1	3	3	4	4	4	4	4	5	4	4	4	4	3	4	4	3	3	2	1	3	1	3	5	2
2	2	4	2	4	3	5	2	4	4	4	4	2	4	4	4	4	4	4	4	3	2	2	2	4	3	4	3	4	3	4	3	5	4	1	1	2	4	2	2
5	5	5	5	5	5	5	5	5	4	4	4	4	4	3	4	4	4	4	4	3	1	4	1	4	4	1	1	3	3	4	3	3	3	1	3	1	3	5	1
3	3	3	3	3	3	3	3	3	3	3	3	3	3	3	3	3	3	3	3	3	3	3	3	3	3	3	3	3	3	3	3	3	3	2	2	1	1	5	3
4	3	4	4	4	4	4	4	4	3	3	3	3	3	3	3	3	3	3	4	4	4	4	4	4	4	4	4	3	4	4	4	4	4	2	3	1	2	5	1
3	4	4	4	5	4	4	2	4	4	4	3	4	2	3	3	3	4	4	3	3	2	2	3	3	2	3	2	3	4	4	4	4	4	1	1	2	4	1	1
3	3	4	3	4	4	4	3	4	2	2	2	2	3	4	3	2	2	2	3	3	3	3	3	3	4	3	3	3	4	3	3	3	3	2	1	2	4	1	1
2	4	4	4	4	4	5	4	4	3	3	4	3	3	4	3	4	4	4	4	4	3	4	4	4	4	4	4	5	5	5	5	5	4	2	1	2	2	4	2
4	2	2	3	3	4	3	4	3	4	3	3	3	3	4	3	3	3	3	3	3	3	3	3	4	4	3	4	3	3	2	2	2	3	2	3	1	3	5	2
3	2	3	2	2	2	2	2	2	4	4	4	4	4	4	4	4	4	4	4	4	4	4	4	4	4	4	4	4	4	4	4	4	4	2	1	2	4	2	1
5	5	5	5	5	5	5	5	5	3	4	4	4	3	3	4	4	4	4	4	4	3	4	4	4	4	4	4	4	4	4	4	4	4	1	2	2	3	4	2
2	2	2	3	3	2	3	3	2	3	4	3	4	3	4	3	4	3	4	3	4	3	4	3	4	3	4	3	4	3	4	3	4	3	1	1	2	4	2	2
3	2	2	2	2	2	2	2	4	4	4	4	4	4	5	4	4	4	4	4	4	3	4	4	4	4	4	4	4	4	4	4	4	4	2	1	2	4	1	1
5	5	5	4	5	4	4	4	5	4	3	3	3	2	4	3	4	4	3	4	3	4	4	3	3	3	4	4	4	3	4	3	4	3	1	2	1	2	3	2
2	3	2	2	1	2	2	2	2	4	3	4	4	3	3	4	4	4	4	5	4	4	5	3	4	4	4	4	3	4	4	4	4	4	1	1	2	4	1	1
2	5	5	4	4	4	4	4	5	3	3	4	4	2	4	2	3	2	4	4	4	3	3	3	3	3	3	3	4	4	4	4	4	4	2	1	2	4	1	1
2	4	5	5	5	1	5	1	5	5	5	5	5	4	5	5	3	3	5	3	2	1	3	3	4	2	2	1	3	4	4	5	5	3	2	1	2	4	1	2
4	2	4	3	2	4	2	2	5	4	4	4	4	4	5	4	4	4	3	4	4	4	4	4	4	4	4	4	4	4	4	4	1	4	1	2	2	4	2	3
3	1	4	3	3	1	1	1	1	2	2	2	2	1	1	1	1	1	1	3	3	1	1	1	1	5	1	1	1	1	1	1	1	4	2	2	2	3	3	1
3	4	4	4	5	4	5	3	5	4	3	3	2	3	4	3	3	3	3	4	3	3	4	4	3	4	3	2	3	4	4	4	3	3	2	1	2	4	2	1
4	4	5	4	5	2	5	4	5	4	4	5	5	4	4	4	5	4	5	5	5	4	5	4	4	4	5	5	5	5	5	5	5	5	2	3	1	3	5	3
4	4	4	4	4	3	4	3	5	3	3	3	3	3	4	4	4	3	3	4	4	2	3	2	3	4	4	4	4	4	4	4	4	3	2	3	1	4	5	3
3	5	3	2	5	3	4	3	3	3	2	3	3	3	3	3	3	3	3	3	3	3	3	3	3	3	3	3	3	3	3	3	3	3	2	2	1	1	4	1
4	4	5	4	5	5	2	5	5	4	2	4	4	4	4	3	4	4	3	4	4	3	4	3	4	5	5	4	4	4	2	4	4	3	1	5	1	1	5	1
4	4	5	5	5	5	5	5	5	2	2	5	3	3	3	3	3	3	3	3	2	2	2	2	2	2	3	3	3	3	2	2	2	2	1	3	1	3	5	4
2	2	3	4	4	3	2	2	2	4	3	2	3	2	3	2	2	2	3	3	3	3	3	3	3	3	3	3	3	3	3	3	3	3	2	2	2	2	2	1
4	4	4	4	4	2	4	5	4	4	5	4	4	4	4	5	4	4	2	2	3	3	2	2	3	3	3	2	2	3	3	2	3	4	1	2	2	2	4	3
2	3	3	3	3	3	3	2	3	4	4	4	4	4	5	4	4	4	4	4	4	3	4	4	4	4	4	4	5	5	4	4	4	4	1	2	2	2	2	1
3	2	2	2	4	4	4	2	4	4	4	3	3	4	4	4	4	4	4	4	3	2	4	3	4	3	3	3	4	4	4	3	4	4	1	5	1	3	5	3
5	2	2	2	2	2	2	2	2	4	4	4	4	4	4	4	4	4	4	4	4	4	4	4	4	4	4	4	4	4	4	4	4	4	1	3	1	1	5	2
4	4	4	4	4	2	4	4	4	5	5	5	5	2	5	5	5	2	5	5	5	5	5	5	5	5	5	5	5	5	5	5	5	5	1	1	2	3	1	1
2	3	3	3	3	2	2	3	3	2	3	3	3	3	2	2	3	4	3	4	4	1	1	3	3	1	4	4	1	4	3	1	2	2	2	2	2	3	2	1
4	1	1	3	5	2	5	2	5	3	4	4	1	3	5	2	4	4	3	5	5	1	1	1	1	4	1	1	4	4	4	4	1	1	2	1	2	2	2	1
4	2	4	4	4	4	5	4	4	3	3	3	4	3	3	3	4	3	4	4	4	2	4	3	4	5	4	4	4	4	4	4	3	3	2	3	1	1	5	2
4	4	4	4	5	5	4	4	4	4	4	4	4	4	4	4	4	4	4	4	4	4	5	4	4	4	5	5	4	4	4	4	4	4	2	3	1	3	5	3
4	2	2	2	2	3	4	2	5	3	3	3	3	3	2	2	3	3	3	3	3	1	1	3	3	3	2	2	4	4	5	5	4	4	1	1	2	2	1	1
2	2	2	2	3	3	4	2	3	4	3	4	3	3	4	2	4	4	4	4	2	3	3	4	3	3	3	3	4	4	3	3	3	3	2	1	2	3	1	1
4	3	3	3	3	3	3	3	3	3	3	3	3	3	3	3	3	3	3	3	3	3	3	3	3	3	3	3	3	3	3	3	3	3	2	1	2	3	2	1
4	4	4	2	2	2	2	4	4	3	3	3	4	2	2	2	2	3	4	3	3	2	2	2	2	2	2	2	4	4	4	3	2	3	2	1	2	3	2	1
4	2	4	2	5	4	5	4	5	3	4	4	4	4	3	3	4	4	4	4	3	3	3	3	4	4	4	3	3	3	3	4	4	3	2	1	2	4	1	1
4	3	4	4	4	4	4	4	3	4	4	3	3	3	4	4	4	4	3	4	4	3	2	4	4	4	4	3	3	4	3	4	3	4	2	2	2	4	1	2
3	2	3	3	3	3	3	3	5	3	3	3	3	2	4	2	2	3	3	3	3	1	3	3	3	3	3	3	3	3	3	3	3	3	2	1	2	4	2	1
3	3	2	2	2	2	1	1	1	3	2	2	2	3	4	2	2	2	1	3	3	2	2	3	4	3	3	3	2	2	3	3	2	1	2	1	2	3	1	1
4	5	5	5	5	5	5	5	5	4	5	5	5	4	4	5	5	5	5	5	5	4	5	4	4	4	5	4	5	5	5	4	4	4	2	3	1	3	5	1
3	3	3	3	3	3	3	3	3	3	3	3	3	3	3	3	3	3	3	3	3	4	3	2	3	4	2	3	3	3	2	4	3	3	1	2	1	3	4	1
3	5	5	3	3	5	1	5	5	5	5	5	5	5	5	5	5	5	5	5	5	5	5	5	5	5	5	5	5	5	5	5	5	5	2	3	1	4	4	1
2	4	5	4	4	2	2	2	2	4	3	3	4	4	4	3	4	2	3	4	4	5	5	4	5	5	5	5	4	4	4	3	4	2	1	4	1	2	5	1
4	4	4	2	3	3	4	4	4	2	3	3	3	3	4	3	3	3	3	3	3	4	3	3	2	4	3	3	2	3	2	3	3	2	1	3	1	3	5	3
4	4	4	4	4	4	4	4	4	4	3	3	3	2	3	3	3	3	3	4	4	4	4	3	2	4	4	2	4	2	4	4	4	2	2	3	1	3	5	1
4	4	4	4	4	4	4	4	4	4	4	3	3	3	4	4	4	4	4	4	4	4	4	4	4	4	4	4	4	4	4	4	4	4	2	1	2	3	1	1
5	5	5	5	5	5	5	5	5	4	4	4	4	4	4	4	4	4	4	4	4	4	4	4	4	4	4	5	4	4	4	4	5	5	2	3	1	2	5	3
2	5	5	5	5	4	4	4	4	4	4	3	3	3	4	3	3	3	3	3	3	3	3	3	3	4	4	3	4	4	4	4	3	4	1	4	1	3	5	4
4	5	5	5	5	5	5	5	5	3	3	3	3	3	3	3	3	3	3	4	4	4	4	4	4	4	4	4	4	4	4	4	4	4	2	3	1	1	4	1
4	4	4	4	4	4	4	4	4	4	4	4	4	2	5	4	4	4	4	4	4	4	4	4	4	4	4	4	4	4	4	4	4	4	2	2	2	2	3	1
1	3	3	4	4	2	4	4	4	4	4	3	3	3	2	3	4	3	4	4	4	1	3	4	3	4	3	4	4	4	4	4	2	2	1	2	1	3	4	4
5	5	5	5	5	5	5	5	5	3	3	4	4	4	4	4	4	4	4	4	4	4	4	4	4	4	4	4	4	4	4	4	4	4	2	3	1	1	5	3
4	4	4	4	5	4	5	4	5	3	4	3	4	4	4	3	3	4	4	3	3	2	3	2	4	2	2	2	4	3	4	3	4	3	2	2	1	3	5	1
4	5	5	5	5	5	5	4	5	3	3	3	4	3	5	3	5	5	5	5	5	5	5	5	5	5	5	5	5	5	5	5	5	5	2	3	1	1	3	3
3	3	3	3	3	3	3	3	3	3	3	3	3	3	3	3	3	3	3	4	4	4	4	4	4	4	4	5	4	4	4	4	4	4	2	3	1	3	4	2
3	4	5	4	4	5	5	4	1	3	3	2	3	2	4	3	3	4	3	3	3	2	3	4	3	5	3	3	5	4	5	3	4	3	2	3	2	4	5	1
4	3	4	4	3	2	3	3	2	3	3	3	3	2	4	3	3	3	3	3	3	1	4	3	4	3	4	3	3	3	3	3	3	3	2	3	1	3	5	1
4	4	4	4	4	4	4	4	5	4	4	3	3	4	3	3	3	4	3	4	4	3	3	4	4	4	3	3	4	4	4	4	3	3	2	4	1	3	5	3
4	4	5	2	4	4	5	5	4	2	4	4	4	4	3	4	2	4	5	4	4	4	3	4	4	4	4	3	3	4	3	4	4	4	2	4	1	3	5	1
5	5	5	4	5	5	5	2	5	2	4	4	4	2	3	2	4	3	3	4	4	4	4	4	4	4	4	4	5	4	4	5	4	4	1	4	1	2	5	4
4	4	4	4	3	4	4	3	5	4	3	3	3	2	5	3	3	3	3	2	2	2	3	3	3	3	3	3	3	4	3	3	2	3	1	3	1	3	5	3
2	4	3	3	4	2	4	2	5	3	3	3	2	3	3	3	2	3	3	3	2	2	2	3	3	3	3	1	4	4	4	4	4	3	2	3	2	3	5	1
3	2	4	3	3	4	3	3	4	3	2	2	2	2	3	3	3	3	2	3	3	2	2	2	2	2	2	2	3	2	3	3	3	2	2	3	1	3	5	1
5	3	4	4	4	4	5	4	5	3	3	3	3	3	4	2	5	5	4	3	2	2	3	3	3	2	2	2	3	3	3	3	4	3	1	4	1	3	5	1
5	3	3	3	2	5	5	5	5	3	3	3	3	3	5	3	4	4	4	3	3	1	2	2	2	3	2	2	2	3	2	4	4	3	1	4	1	3	5	1
4	3	4	5	4	5	5	5	5	3	3	3	3	3	5	3	3	3	3	4	3	4	3	3	4	4	4	4	4	4	4	4	3	3	1	2	1	3	5	4
4	4	4	4	4	4	4	4	4	4	4	4	4	4	4	4	4	4	4	4	4	4	4	4	4	4	4	4	4	4	4	4	4	4	1	3	1	3	5	2
4	4	4	4	4	4	4	4	4	3	3	3	3	4	3	4	3	3	3	3	3	3	3	3	3	3	3	3	4	4	4	4	4	3	2	3	1	2	5	3
3	4	4	3	4	4	4	3	4	4	3	3	3	3	4	3	3	3	3	4	3	2	3	3	3	3	3	3	3	3	3	3	3	3	2	2	1	2	4	2
3	4	5	2	4	3	5	4	5	3	2	2	2	3	2	4	3	3	2	3	3	3	3	3	4	3	4	3	4	4	4	4	4	3	2	3	2	3	5	1
5	5	5	5	5	5	5	5	5	4	4	4	4	5	4	5	5	5	5	4	4	4	4	5	5	5	5	5	4	4	4	4	4	4	2	4	1	2	5	2
4	5	5	3	4	4	5	4	5	3	4	4	3	4	3	3	4	5	4	5	4	3	4	4	3	3	4	2	4	5	4	5	4	4	1	4	1	4	5	3
3	4	4	4	4	4	4	4	4	4	4	4	4	4	3	4	4	4	4	4	4	4	4	4	4	4	4	4	4	4	4	4	5	4	1	3	1	4	5	2
2	4	5	4	4	4	5	2	5	4	3	3	3	2	3	2	3	3	3	3	2	1	3	4	4	4	3	2	3	3	3	4	4	3	2	1	2	3	2	1
5	4	3	4	5	4	3	3	5	3	4	4	5	3	4	5	3	4	4	4	4	2	3	3	4	4	3	3	3	3	4	4	5	3	2	1	2	3	2	1
4	4	5	4	5	5	4	4	4	2	2	2	2	3	4	2	3	4	2	4	4	2	3	4	4	2	2	2	3	3	4	3	4	2	2	2	1	3	5	1
4	4	4	4	4	4	4	4	5	4	3	3	3	3	4	3	3	3	3	3	3	2	3	3	3	2	2	2	4	4	4	4	4	3	2	2	1	3	5	1
4	4	4	4	3	4	3	3	4	3	3	3	3	3	2	3	2	2	2	2	3	2	3	2	2	2	3	3	3	3	3	3	3	3	2	2	1	4	3	1
5	4	5	5	5	4	3	4	5	4	4	4	4	4	4	4	4	4	4	4	4	4	4	4	4	4	4	3	5	5	5	5	5	4	2	3	1	3	5	3
3	2	5	1	4	1	5	2	5	3	4	4	4	4	4	4	4	3	4	4	4	3	4	4	4	4	4	4	3	4	5	5	5	3	2	3	1	2	5	4
1	1	4	4	4	1	1	4	4	4	4	4	4	4	4	4	4	4	4	4	4	4	4	4	4	4	5	5	5	5	5	5	5	5	1	2	1	4	2	2
2	3	4	2	3	4	2	2	4	4	4	4	4	3	3	3	3	4	4	4	4	3	4	4	4	3	3	3	4	3	3	3	4	4	1	3	1	4	4	3
5	4	5	4	5	5	5	5	5	4	3	4	4	2	4	3	3	4	4	4	4	2	4	3	3	4	4	4	2	4	4	4	4	2	2	4	1	3	5	1
4	5	5	3	5	5	5	2	5	5	5	4	4	2	3	5	1	3	5	5	4	3	4	5	5	4	4	5	5	4	4	5	5	5	2	4	1	2	5	1
2	3	4	2	4	2	4	2	4	3	3	3	3	2	4	3	4	3	3	3	3	4	3	3	3	4	3	3	4	4	2	3	3	3	1	3	1	4	5	3
1	5	5	5	5	1	5	1	5	5	2	3	3	3	3	3	3	3	3	3	3	3	3	5	3	3	3	3	5	5	5	5	5	5	2	3	1	4	5	3
3	4	4	3	4	4	4	4	2	5	5	4	5	5	5	4	5	4	5	4	4	4	4	4	4	4	4	4	4	4	4	4	4	5	2	2	2	4	1	1
2	2	2	2	2	3	3	2	2	4	3	4	3	4	3	2	3	3	3	3	4	3	3	3	4	4	2	4	4	3	4	3	4	3	1	2	1	3	2	2
3	2	3	3	4	3	4	3	4	2	2	2	3	2	3	3	3	2	3	3	2	2	3	3	3	3	3	3	2	3	3	3	2	2	2	2	1	2	4	1
2	2	4	5	4	5	3	2	5	3	3	3	3	3	3	3	3	3	3	4	3	3	3	3	3	3	3	3	4	4	4	4	3	3	2	3	1	3	5	4
4	3	3	2	3	3	2	3	3	3	4	3	3	2	3	4	3	3	2	3	3	3	3	4	3	3	2	3	4	3	3	3	2	3	1	2	1	3	2	2
4	5	5	5	5	5	2	2	5	3	4	4	4	3	3	3	3	3	4	4	3	1	4	4	3	3	3	3	4	4	3	4	3	3	2	3	1	2	4	3
3	4	3	4	4	2	3	4	4	4	4	4	5	3	4	4	4	4	5	3	4	2	3	2	5	3	3	4	4	5	4	4	3	4	1	1	2	2	3	1
2	2	2	4	3	4	3	4	3	2	3	2	2	3	2	3	3	3	2	4	4	3	4	4	5	3	4	4	4	5	4	4	3	4	2	1	2	2	1	1
4	4	4	4	5	5	2	2	5	2	2	3	1	2	1	2	4	3	3	4	2	1	2	4	2	1	4	5	5	2	1	4	4	2	1	1	2	3	2	1
5	4	5	5	4	5	5	5	5	3	3	3	3	2	4	3	3	3	3	3	3	2	3	2	3	2	2	1	4	3	4	4	4	2	2	3	2	3	5	2
5	5	1	5	5	5	5	4	5	4	4	4	4	4	4	4	4	4	4	4	4	4	4	4	4	3	5	5	5	5	5	5	5	4	1	2	1	2	4	1
2	2	5	4	5	4	5	2	5	4	3	3	3	3	4	2	2	2	3	4	4	2	2	3	3	2	3	4	2	2	4	4	2	2	2	1	2	2	2	1
4	2	3	2	2	2	4	4	4	3	4	4	4	4	4	4	4	4	4	3	2	1	1	1	1	1	1	1	2	4	4	4	4	4	1	3	1	4	5	2
5	4	5	4	4	5	4	5	5	5	4	4	4	5	5	4	5	4	5	5	4	4	5	5	5	4	4	3	5	4	5	4	4	4	2	2	2	4	1	1
3	2	3	2	3	2	3	4	4	4	4	4	4	4	4	4	5	3	4	4	5	3	3	3	4	3	3	3	3	3	4	3	3	3	1	2	2	4	2	1
4	4	4	2	4	4	3	4	2	3	4	4	4	5	4	4	5	5	4	4	5	5	5	3	3	4	4	4	4	4	5	4	5	3	1	3	1	4	5	3
4	5	5	3	3	4	5	3	4	3	2	2	3	3	2	4	4	3	4	2	3	3	2	3	2	3	3	3	3	2	3	3	2	2	1	2	1	2	5	3
4	5	5	5	4	4	5	3	4	4	4	3	4	4	4	5	5	4	4	4	4	4	5	5	5	5	4	5	5	4	4	4	4	4	2	4	1	2	4	1
5	4	5	4	4	5	4	4	4	3	5	5	4	5	5	4	5	5	4	4	5	5	5	5	4	5	4	4	3	5	5	4	5	5	2	1	2	3	1	1
5	5	4	5	4	5	4	4	4	5	4	4	5	5	4	4	3	4	5	5	5	4	5	5	4	5	5	4	3	4	5	4	5	5	2	3	1	2	3	1
5	4	5	3	4	4	4	5	4	5	4	4	4	5	3	4	4	5	5	5	4	5	5	4	4	4	5	3	3	5	4	5	4	5	1	3	1	3	2	1
4	5	5	4	4	5	4	5	4	4	4	4	3	5	4	4	3	5	4	4	5	5	5	5	4	5	4	4	1	1	1	2	3	2	1	2	1	1	3	1
3	4	5	5	5	5	4	5	4	4	5	5	5	4	4	4	5	4	5	5	4	4	4	5	5	5	5	5	4	4	5	5	4	4	1	2	1	2	4	2
4	3	4	4	5	5	4	5	4	5	3	5	5	5	5	3	5	4	5	5	4	5	3	4	5	5	4	4	3	1	1	2	2	1	1	1	2	3	1	1
5	4	5	3	4	4	4	5	4	1	1	1	1	2	2	1	2	2	1	4	4	4	5	5	3	4	5	5	5	5	4	4	5	5	1	3	1	2	3	4
4	5	5	5	4	5	3	5	5	5	4	4	4	5	3	4	4	5	5	4	5	4	4	5	5	5	5	4	4	4	5	4	4	5	1	4	1	1	2	1
5	5	4	4	5	4	4	4	4	5	4	4	4	4	5	4	4	5	5	4	4	5	4	5	4	3	5	5	4	5	4	4	5	5	1	2	1	2	2	1
3	4	5	5	5	5	4	5	4	3	5	3	4	5	3	5	3	5	5	2	3	2	2	1	2	2	3	1	5	5	4	5	5	4	2	4	1	3	3	1
3	4	4	3	4	4	4	5	5	4	4	4	5	5	4	5	4	5	5	3	4	5	4	5	4	4	5	5	1	1	1	3	2	2	1	2	1	3	4	1
5	5	5	1	5	1	3	5	5	4	4	4	4	2	4	3	5	5	4	4	4	4	4	4	4	4	4	4	4	4	4	4	4	4	1	3	1	3	5	3
3	3	3	3	4	2	3	3	4	4	4	4	4	3	3	3	3	3	3	4	4	3	3	3	3	3	3	3	4	4	3	2	3	4	2	2	1	4	5	3
4	4	4	3	4	4	5	4	5	4	4	4	4	4	4	4	4	4	4	4	4	4	4	4	4	4	4	3	4	4	4	4	4	4	1	4	1	3	5	3
2	2	4	2	4	4	4	2	5	4	3	3	4	3	3	2	3	3	3	3	3	2	4	3	3	3	4	4	3	3	4	2	2	3	1	2	2	4	2	1
2	2	2	4	2	4	4	3	4	2	4	3	3	3	3	2	3	3	2	4	3	3	3	3	3	3	3	3	3	3	2	3	3	3	1	2	1	3	4	3
3	3	4	2	4	3	2	3	4	4	3	3	3	3	2	3	3	3	3	3	3	2	2	3	3	3	3	3	3	4	3	4	4	3	2	2	1	4	4	1
3	3	4	4	4	3	3	2	2	3	4	4	3	3	4	3	3	3	3	3	2	3	4	2	3	4	3	3	2	3	3	4	3	2	1	3	1	4	3	2
2	1	5	5	3	5	3	4	2	3	2	3	3	3	2	3	3	3	2	3	3	3	3	2	2	3	3	3	3	3	2	3	3	4	2	3	1	3	4	2
4	4	4	4	3	2	4	3	3	4	3	3	3	3	3	3	3	3	3	3	3	2	3	3	3	3	3	3	4	4	4	4	3	3	2	1	2	3	2	1
4	4	4	4	4	4	4	4	4	3	3	3	3	3	3	3	4	4	3	3	3	3	3	4	3	4	3	3	4	4	4	4	4	4	2	2	1	4	4	2
2	2	5	4	2	4	3	4	5	2	3	3	3	2	3	2	3	3	3	3	3	1	2	2	3	2	2	2	4	3	4	4	3	2	2	3	1	3	5	1
4	2	3	4	3	2	3	3	3	3	3	3	3	3	2	3	3	4	3	3	3	2	3	3	4	3	3	3	3	3	2	3	4	3	1	2	1	3	4	2
3	3	5	5	3	2	5	3	5	3	3	3	3	3	4	3	3	3	3	3	3	3	3	3	3	3	3	3	5	4	4	4	4	3	1	2	1	3	4	3
1	2	4	3	4	2	5	1	5	4	4	4	5	4	3	3	2	3	4	4	3	3	2	2	4	3	2	2	3	4	4	3	3	3	2	2	1	4	5	3
3	3	4	4	5	4	4	4	5	2	4	2	3	3	3	2	3	3	3	3	1	3	3	3	3	3	2	3	3	2	3	4	4	3	1	3	1	3	4	1
5	5	5	5	5	2	4	5	5	4	5	5	5	3	5	3	5	5	5	5	5	4	4	5	5	5	5	5	4	4	5	4	5	4	1	3	1	4	5	3
3	4	5	5	5	3	5	4	4	4	4	4	4	4	4	4	4	4	4	4	4	4	4	4	4	4	4	4	4	4	4	4	4	4	2	3	1	4	5	1
5	5	5	5	5	5	5	5	5	5	5	5	5	5	5	5	5	5	5	4	4	4	4	4	4	4	4	4	4	4	4	4	4	4	2	2	2	4	5	4
4	4	4	4	4	4	4	3	4	4	4	4	4	4	4	4	4	4	4	4	4	3	4	4	4	4	4	4	3	4	4	4	4	3	1	5	1	4	5	4
4	4	5	5	5	4	5	4	5	3	3	4	2	4	4	4	4	4	4	4	4	2	4	4	4	4	4	4	4	4	4	4	4	4	2	2	2	4	2	1
5	3	3	3	3	3	3	3	3	3	3	3	3	3	3	3	3	3	3	3	3	3	3	3	3	3	3	3	3	3	3	3	3	3	2	1	2	4	2	3
4	4	5	4	5	4	5	4	5	4	5	5	5	4	3	5	4	4	5	4	4	4	4	4	5	4	4	2	4	5	5	5	5	4	2	1	2	4	1	1
5	5	5	5	5	5	5	5	5	5	5	5	5	5	5	5	5	5	5	5	5	5	5	5	5	5	5	5	5	5	5	5	5	5	1	4	1	3	5	1
5	5	5	5	5	5	5	5	5	4	4	4	4	4	3	3	4	4	4	4	4	4	4	4	4	4	4	4	4	4	4	4	4	4	2	3	1	2	5	3
2	2	3	3	3	2	2	2	4	3	3	2	2	2	2	2	2	2	2	3	3	2	3	3	4	4	3	3	3	4	4	4	2	3	2	2	2	2	2	1
5	5	5	5	5	5	5	5	5	5	5	5	5	5	5	5	5	5	5	5	5	5	5	5	5	5	5	5	5	5	5	5	5	5	1	1	2	3	2	1
4	4	4	5	5	2	5	4	5	5	4	3	3	3	5	4	3	3	3	5	4	2	4	4	3	4	4	1	4	4	4	4	3	4	1	1	2	4	1	2
3	4	4	4	3	3	4	3	4	3	3	3	3	3	3	3	3	3	3	3	3	3	3	3	3	3	3	3	3	3	3	3	3	3	2	1	2	3	2	1
3	3	3	3	3	3	3	3	4	3	3	3	3	3	3	3	3	3	3	3	3	3	3	3	3	3	3	3	3	3	3	3	3	3	1	3	1	3	5	4
4	4	4	4	4	5	4	4	5	3	3	3	3	3	4	3	4	4	4	3	3	1	3	3	3	3	3	3	4	3	4	4	4	3	1	2	2	3	3	1
3	3	3	4	4	4	4	4	4	3	3	3	3	3	3	3	3	3	3	3	3	3	3	3	3	2	3	4	4	4	4	4	4	3	1	3	1	3	5	1
3	2	3	3	3	3	3	3	5	3	3	3	3	2	3	3	4	3	4	3	3	2	3	3	3	3	3	3	3	3	3	3	3	3	1	3	1	2	5	1
5	5	5	5	5	5	5	5	5	4	4	4	4	4	4	4	4	4	4	4	4	4	4	4	4	4	4	4	4	4	4	4	4	4	1	2	2	3	4	1
4	4	5	4	4	4	4	4	4	4	4	4	4	4	4	4	4	4	4	4	4	2	4	4	4	4	4	4	4	4	4	4	4	3	2	2	1	3	5	3
4	4	4	4	4	4	4	4	4	3	4	4	4	4	3	3	3	4	4	4	4	4	4	3	3	3	4	4	4	4	4	4	3	3	2	4	1	3	5	3
5	5	5	5	5	5	5	5	5	3	4	4	3	4	5	4	5	5	5	4	4	5	5	5	5	5	5	5	5	5	3	4	3	4	2	1	2	1	3	1
5	4	5	5	5	5	5	5	5	3	1	1	1	1	1	1	1	1	1	1	1	1	1	1	1	1	1	2	4	4	4	4	4	4	2	4	1	2	5	1
5	4	4	3	4	5	5	5	5	4	3	3	3	3	4	3	3	4	3	4	3	3	4	4	4	4	4	4	4	4	4	4	4	4	2	3	1	3	5	3
4	4	4	2	4	3	4	4	4	4	4	4	4	3	4	4	4	4	4	5	5	4	4	4	4	5	4	4	4	4	4	4	4	4	1	3	1	3	5	4
5	5	5	5	5	4	5	5	5	5	5	5	5	5	5	5	5	5	5	4	5	4	5	5	5	5	5	5	5	5	5	5	5	5	1	2	1	4	3	2
4	4	4	4	4	5	5	4	5	3	3	3	3	3	3	4	4	4	4	4	4	4	4	4	4	4	4	4	3	2	4	3	4	3	2	2	1	2	4	1
5	5	5	4	5	4	4	4	5	4	4	5	5	5	5	5	5	5	5	5	4	4	4	5	5	5	5	5	5	4	4	4	4	4	2	2	1	2	4	2
4	5	3	3	3	4	4	3	5	2	3	4	4	4	4	4	3	2	4	4	4	1	3	3	1	2	2	2	3	4	4	3	3	4	1	2	1	3	4	1
5	5	5	5	5	5	5	5	5	4	5	5	5	5	5	5	5	5	5	5	5	4	5	5	5	5	5	5	5	5	5	5	5	5	1	3	1	4	4	3
4	5	5	3	5	4	5	5	5	4	5	5	5	5	5	5	5	5	5	4	4	4	4	3	3	4	3	3	3	3	3	3	3	3	2	2	1	3	4	1
4	5	5	3	5	5	5	5	5	4	5	5	4	4	4	4	5	5	5	4	4	4	4	4	4	4	4	4	4	4	4	4	4	4	1	1	2	3	1	1
5	5	5	5	5	4	5	5	5	4	5	5	5	5	5	5	5	5	5	4	5	4	5	5	5	5	5	5	5	5	5	5	5	5	2	2	1	3	2	1
4	5	5	4	5	4	4	5	5	3	3	3	3	3	3	3	3	4	4	3	3	1	3	2	2	1	1	2	4	4	4	4	3	3	2	2	2	3	3	1
4	4	4	4	4	4	4	4	4	3	3	3	3	3	4	3	4	4	3	4	3	5	3	4	4	3	3	3	4	4	4	4	4	4	2	2	2	3	2	1
4	4	4	5	5	4	4	3	4	4	4	4	4	4	4	4	4	4	4	4	4	4	4	4	4	4	4	3	3	4	4	4	4	3	2	3	1	3	5	3
5	4	5	4	4	5	4	4	5	4	4	4	4	4	4	4	4	4	4	4	4	4	4	4	4	4	4	4	4	4	4	4	4	3	2	3	1	2	4	1
4	5	4	4	5	4	5	4	5	3	4	3	3	3	3	3	4	4	4	4	4	3	3	4	4	4	4	4	4	3	4	4	4	3	2	2	2	3	4	2
4	4	4	4	4	4	4	4	4	3	3	3	3	3	4	3	4	4	3	3	3	4	3	4	3	4	3	3	4	4	4	4	4	4	2	2	2	3	3	1
3	5	5	4	5	4	5	4	5	4	4	3	3	3	4	3	4	3	3	4	4	4	4	4	4	4	4	4	4	4	4	4	4	4	2	2	2	3	3	1
5	5	5	5	5	5	5	5	5	4	4	4	4	3	3	4	4	4	4	5	4	3	5	5	5	5	5	4	5	5	4	4	4	5	2	1	2	3	2	1
4	4	4	4	4	4	5	5	5	4	4	4	4	4	4	4	4	4	4	4	4	4	4	4	4	4	4	4	4	4	4	3	3	3	2	2	1	3	4	1
4	5	4	4	4	4	5	4	5	4	4	4	4	4	4	4	4	4	4	4	4	4	4	4	4	4	4	4	4	4	5	4	4	4	2	3	1	3	5	2
2	4	1	3	2	4	3	2	4	3	3	3	2	3	4	3	4	2	4	4	3	5	4	3	5	5	4	4	3	3	4	4	4	3	1	3	1	3	5	1
5	5	5	5	5	5	5	5	5	4	4	4	4	4	4	4	4	4	4	4	4	4	4	4	4	4	4	4	4	4	4	4	4	4	1	2	2	2	4	4
5	5	5	5	5	5	5	5	5	3	3	3	3	3	3	3	3	3	3	3	3	3	3	3	3	3	3	3	4	4	4	4	4	4	2	2	2	2	4	1
5	4	3	3	3	4	3	3	3	3	3	3	3	3	4	4	4	5	3	3	3	3	4	3	3	3	3	3	3	3	3	3	3	5	2	2	2	2	2	1
3	3	4	4	4	4	4	4	5	3	3	3	3	3	4	3	3	3	3	3	3	2	3	3	3	3	3	2	3	4	4	3	4	3	2	2	2	3	1	1
5	5	5	5	5	3	5	5	5	5	5	5	5	5	5	5	5	5	5	5	5	5	5	5	5	5	5	5	4	5	5	5	5	5	2	5	1	3	5	4
3	4	4	4	4	4	4	4	4	4	4	4	4	4	4	4	4	4	4	4	4	3	3	3	4	4	4	4	4	4	4	4	4	4	2	1	2	4	1	1
4	4	4	4	5	3	4	4	5	3	4	4	4	3	4	3	3	4	4	4	4	3	4	3	4	4	4	3	4	4	4	4	4	3	2	3	2	3	5	3
4	3	5	4	5	3	4	4	5	4	3	4	4	4	3	4	4	4	4	4	3	2	3	3	2	3	3	3	4	3	4	4	4	3	1	1	2	4	1	1
3	3	4	4	4	4	4	4	4	3	3	3	3	3	3	3	3	3	3	3	4	2	3	3	3	3	3	3	3	3	3	2	3	3	2	2	1	1	2	1
4	4	4	4	5	5	5	4	5	4	4	4	3	3	3	2	3	3	4	4	4	2	3	3	3	3	3	3	3	3	3	3	3	3	2	1	2	3	1	1
4	3	4	4	4	4	4	4	4	3	3	3	3	3	3	3	3	3	3	4	4	4	4	4	4	4	4	4	3	4	4	4	4	4	2	3	1	2	5	1
5	5	5	4	5	4	4	4	5	4	3	3	3	2	4	3	4	4	3	4	3	4	4	3	3	3	4	4	4	3	4	3	4	3	1	2	1	2	3	2
2	3	2	2	1	2	2	2	2	4	3	4	4	3	3	4	4	4	4	5	4	4	5	3	4	4	4	4	3	4	4	4	4	4	1	1	2	4	1	1
2	3	3	3	3	2	2	3	3	2	3	3	3	3	2	2	3	4	3	4	4	1	1	3	3	1	4	4	1	4	3	1	2	2	2	2	2	3	2	1
3	4	3	2	3	2	3	3	3	3	4	3	3	3	2	4	3	3	4	3	3	2	2	4	4	3	3	2	4	4	4	4	4	3	2	2	2	4	1	1
4	4	4	4	4	4	4	4	4	4	4	3	3	3	4	4	4	4	4	4	4	4	4	4	4	4	4	4	4	4	4	4	4	4	2	1	2	3	1	1
5	5	5	5	5	5	5	5	5	4	4	4	4	4	4	4	4	4	4	4	4	4	4	4	4	4	4	5	4	4	4	4	5	5	2	3	1	2	5	3
2	2	2	2	2	2	2	2	2	4	4	4	4	4	4	4	4	4	4	4	4	2	4	4	4	4	4	4	4	4	4	4	4	4	1	4	1	3	5	3
4	4	4	4	5	4	5	4	5	3	4	3	4	4	4	3	3	4	4	3	3	2	3	2	4	2	2	2	4	3	4	3	4	3	2	2	1	3	5	1
3	2	4	3	3	4	3	3	4	3	2	2	2	2	3	3	3	3	2	3	3	2	2	2	2	2	2	2	3	2	3	3	3	2	2	3	1	3	5	1
5	5	5	5	5	5	5	5	5	4	4	4	4	5	4	5	5	5	5	4	4	4	4	5	5	5	5	5	4	4	4	4	4	4	2	4	1	2	5	2
4	5	5	3	4	4	5	4	5	3	4	4	3	4	3	3	4	5	4	5	4	3	4	4	3	3	4	2	4	5	4	5	4	4	1	4	1	4	5	3
4	4	4	4	3	4	3	3	4	3	3	3	3	3	2	3	2	2	2	2	3	2	3	2	2	2	3	3	3	3	3	3	3	3	2	2	1	4	3	1
5	4	5	5	5	4	3	4	5	4	4	4	4	4	4	4	4	4	4	4	4	4	4	4	4	4	4	3	5	5	5	5	5	4	2	3	1	3	5	3
2	2	2	2	2	3	3	2	2	4	3	4	3	4	3	2	3	3	3	3	4	3	3	3	4	4	2	4	4	3	4	3	4	3	1	2	1	3	2	2
5	4	5	5	4	5	5	5	5	3	3	3	3	2	4	3	3	3	3	3	3	2	3	2	3	2	2	1	4	3	4	4	4	2	2	3	2	3	5	2
5	4	5	4	4	5	4	5	5	5	4	4	4	5	5	4	5	4	5	5	4	4	5	5	5	4	4	3	5	4	5	4	4	4	2	2	2	4	1	1
1	1	2	2	2	1	1	3	2	4	4	4	5	5	5	5	4	5	4	4	4	4	5	5	3	4	5	5	4	4	5	5	5	4	2	4	1	1	4	3
4	5	5	5	4	4	5	3	4	4	4	3	4	4	4	5	5	4	4	4	4	4	5	5	5	5	4	5	5	4	4	4	4	4	2	4	1	2	4	1
2	2	2	1	2	2	2	1	1	5	5	4	4	4	4	4	5	4	4	5	5	5	5	4	4	4	5	4	4	4	3	4	4	4	1	5	1	3	4	1
5	4	5	4	4	5	4	4	4	3	5	5	4	5	5	4	5	5	4	4	5	5	5	5	4	5	4	4	3	5	5	4	5	5	2	1	2	3	1	1
5	4	5	3	4	4	4	5	4	4	5	5	5	5	4	4	5	5	5	2	1	1	1	1	2	2	1	2	4	5	5	3	4	4	2	2	1	3	3	1
5	5	4	5	4	5	4	4	4	5	4	4	5	5	4	4	3	4	5	5	5	4	5	5	4	5	5	4	3	4	5	4	5	5	2	3	1	2	3	1
5	4	5	3	4	4	4	5	4	5	4	4	4	5	3	4	4	5	5	5	4	5	5	4	4	4	5	3	3	5	4	5	4	5	1	3	1	3	2	1
3	4	5	5	5	5	4	5	4	4	5	5	5	4	4	4	5	4	5	5	4	4	4	5	5	5	5	5	4	4	5	5	4	4	1	2	1	2	4	2
2	3	1	2	2	1	1	1	1	2	1	2	2	2	2	1	1	3	1	4	4	3	4	4	4	5	5	4	5	5	5	5	3	4	2	1	2	3	1	1
5	4	5	3	4	4	4	5	4	1	1	1	1	2	2	1	2	2	1	4	4	4	5	5	3	4	5	5	5	5	4	4	5	5	1	3	1	2	3	4
4	5	5	5	4	5	3	5	5	5	4	4	4	5	3	4	4	5	5	4	5	4	4	5	5	5	5	4	4	4	5	4	4	5	1	4	1	1	2	1
5	5	4	4	5	4	4	4	4	5	4	4	4	4	5	4	4	5	5	4	4	5	4	5	4	3	5	5	4	5	4	4	5	5	1	2	1	2	2	1
3	4	5	5	5	5	4	5	4	3	5	3	4	5	3	5	3	5	5	2	3	2	2	1	2	2	3	1	5	5	4	5	5	4	2	4	1	3	3	1
